# Supplementary material for: Workplace Interventions to Reduce Occupational Stress for Older Workers: A Systematic Review
Source: Int J Environ Res Public Health. 2022 Jul 27;19(15):9202. doi: 10.3390/ijerph19159202 (PMC9368249; doi:10.3390/ijerph19159202)
Supplement: Supplementary file 1 [file ijerph-19-09202-s001.zip]

Archive with 1 entries (1 files):
- ijerph-1788151-supplementary.pdf
